# Supplementary material for: NF-κB-activated SPRY4-IT1 promotes cancer cell metastasis by downregulating TCEB1 mRNA via Staufen1-mediated mRNA decay
Source: Oncogene. 2021 Jun 23;40(30):4919–29. doi: 10.1038/s41388-021-01900-8 (PMC8321898; doi:10.1038/s41388-021-01900-8)
Supplement: Supplementary file 2 — Supplementary Table S1 [file 41388_2021_1900_MOESM2_ESM.xlsx]

## Sheet: Sheet1
Supplementary Table S1. The sequences for primers used in the study
Name	Sequences
Primers for qRT-PCR
SPRY4-IT1-F	5′- AGCCACATAAATTCAGCAGA -3′
SPRY4-IT1-R	5′-CGATGTAGTAGGATTCCTTTCA -3′
β-actin-F	5′- AGCGAGCATCCCCCAAAGTT -3′
β-actin-R	5′- GGGCACGAAGGCTCATCATT -3′
TCEB1-F	5′- GGCTGCGGGACTGACGAGAAAC -3′
TCEB1-R	5′- GACCTGGGCCACTCAACATGGC-3′
STAU1-F	5′- CTGAGAACATGCTGGAGATC-3′
STAU1-R	5′- GTGTGGTGTCCTTGACTAAC-3′
HIF-1α-F	5′-CCACAGGACAGTACAGGATG-3′
HIF-1α-R	5′-TCAAGTCGTGCTGAATAATACC-3′
Primers for RIP
SPRY4-IT1-F	5′- AGCCACATAAATTCAGCAGA -3′
SPRY4-IT1-R	5′-CGATGTAGTAGGATTCCTTTCA -3′
TCEB1-F	5′- GGCTGCGGGACTGACGAGAAAC -3′
TCEB1-R	5′- GACCTGGGCCACTCAACATGGC-3′
ANKH-F	5′-CATGGTGGCTCATGCCTGTAATCC-3′
ANKH-R	5′-AGAGACAGGGTTTTGCCATGTTGG-3′
RRP15-F	5′-ACTGTCACCCAGGCTGGAGTG-3′
RRP16-R	5′-GGAGGCTGAGGTGGGAGGATAG-3′
Primers for CHIP
primer 1-F	5’- CCATTCATTCACAGCCTCT -3’
primer 1-R	5’- TTGAGCAGGATGCCTAATC -3’
primer 2-F	5’- GATTCAGTATTCTAGGACTCTC -3’
primer 2-R	5’- ATGGATTTCACTTGTAGGAG -3’
primer 3-F	5’- AGCCTTCACTCTCCACAT -3’
primer 3-R	5’- CCTCACGGAACATCATTAGA -3’
Sequence of SPRY4-IT- RNAi	GATGTTGGCATTCACAGGC
Probe
Probe for SPRY4-IT1 ISH	5’- Dig- AATTTATGTGGCTGACAAAGGA -Dig-3’
Probe for SPRY4-IT1 FISH	5’- Cy3- AATTTATGTGGCTGACAAAGGA -Cy3-3’
