# Supplementary material for: NF-κB-activated SPRY4-IT1 promotes cancer cell metastasis by downregulating TCEB1 mRNA via Staufen1-mediated mRNA decay
Source: Oncogene. 2021 Jun 23;40(30):4919–29. doi: 10.1038/s41388-021-01900-8 (PMC8321898; doi:10.1038/s41388-021-01900-8)
Supplement: Supplementary file 3 — Supplementary Table S2 [file 41388_2021_1900_MOESM3_ESM.xlsx]

## Sheet: Sheet1
Supplementary Table S2. Antibodies used for IHC, RIP, CHIP and WB
Antibody	Company/Provider	Catalog number
goat anti-mouse IgG	Invitrogen, USA	31160
goat anti-rabbit IgG	Invitrogen, USA	31210
anti-human TCEB1	Proteintech,USA	12450-1-AP
anti-human β-actin	Abcam, UK	ab8226
anti-human HIF-1α	Abcam, UK	ab228649
anti-human STAU1	Millipore, USA	03-116
anti- human NF-κB/p65	Millipore, USA	17-10060
anti-human MMP9	Cell Signaling Technology, USA	3852
goat anti-rabbit IgG-HRP	Santa Cruz Biotechnology, USA	sc-2004
goat anti-mouse IgG-HRP	Santa Cruz Biotechnology, USA	sc-2005
