# Supplementary material for: NF-κB-activated SPRY4-IT1 promotes cancer cell metastasis by downregulating TCEB1 mRNA via Staufen1-mediated mRNA decay
Source: Oncogene. 2021 Jun 23;40(30):4919–29. doi: 10.1038/s41388-021-01900-8 (PMC8321898; doi:10.1038/s41388-021-01900-8)
Supplement: Supplementary file 4 — Supplementary Table S3 [file 41388_2021_1900_MOESM4_ESM.xlsx]

## Sheet: Sheet1
Supplementary Table S3. siRNA or shRNA used for silencing target genes
Gene knockdown	Company/Provider	Catalog number
siRNA-SPRY4-IT1	RIBOBIO Technology, China
siRNA-HIF-1α	Santa Cruz Biotechnology, USA	sc-35561
siRNA-STAU1	Santa Cruz Biotechnology, USA	sc-76586
siRNA-NF-κB/p65	Santa Cruz Biotechnology, USA	sc-29410
siRNA-TCEB1	Santa Cruz Biotechnology, USA	sc-37090
shRNA-TCEB1	Santa Cruz Biotechnology, USA	sc-37090-SH
