# Supplementary material for: NF-κB-activated SPRY4-IT1 promotes cancer cell metastasis by downregulating TCEB1 mRNA via Staufen1-mediated mRNA decay
Source: Oncogene. 2021 Jun 23;40(30):4919–29. doi: 10.1038/s41388-021-01900-8 (PMC8321898; doi:10.1038/s41388-021-01900-8)
Supplement: Supplementary file 5 — Supplementary Table S4 [file 41388_2021_1900_MOESM5_ESM.xlsx]

## Sheet: Sheet1
Supplementary Table S4. Details of pairing between SPRY4-IT1 and top 10 down regulated mRNA
GeneSymbol	Length of 3'UTR	Number of Alu	MaxN(bp)	MinE(kcal/mol)
TCEB1	1492	1	102	-175
ANKH	6414	1	73	-130.6
RRP15	6903	2	28	-29.7
SMAD2	8747	1	27	-29.9
TMEM170B	7963	1	15	-25.5
CD59	7132	0	NA	NA
TYRP1	1084	0	NA	NA
WDR35	3303	0	NA	NA
HMGB3	2861	0	NA	NA
ARHGAP28	3570	0	NA	NA
MaxN: Maximum number of paired bases within Alu, MinE: Minimum Gibbs free energy
